# Supplementary material for: A Subset of Secreted Proteins in Ascites Can Predict Platinum-Free Interval in Ovarian Cancer
Source: Cancers (Basel). 2022 Sep 1;14(17):4291. doi: 10.3390/cancers14174291 (PMC9454800; doi:10.3390/cancers14174291)
Supplement: Supplementary file 1 [file cancers-14-04291-s001.zip]

Archive with 2 entries (2 files):
- Supplemental figures and tables.pdf
- Supplementary File S1.xlsx
