# Supplementary material for: A Subset of Secreted Proteins in Ascites Can Predict Platinum-Free Interval in Ovarian Cancer
Source: Cancers (Basel). 2022 Sep 1;14(17):4291. doi: 10.3390/cancers14174291 (PMC9454800; doi:10.3390/cancers14174291)
Supplement: Supplementary file 1 [file cancers-14-04291-s001.zip › Supplementary File S1.xlsx]

## Sheet: Sheet2
		detected in >75% of patients
	Assay Min (pg/mL)	79.3004	20.1235	4.03292	868.642	11.07	34.5267	6.46091	41.358	60.0823	53.0041	19.177	9.75309	13.9918	100.7	19.0123	190.617	50.9877	9.83539	29.6708	4.52675	76.5021	153.086	7.40741	1.8107	14.8148	1548.44	62.1399	6888.31	1891.81	136.091	5.22634	466.543	5.84362	42.3045	10.1235	31.358	32.9218	14.6091	501.111	46.9136	441.934	29.9588	161.893	185.062	88.1481	465.967	247.695	130.494
	Assay Max (pg/mL)	38540	9780	1960	422160	5380	16780	3140	20100	29200	25760	9320	4740	6800	48940	9240	92640	24780	4780	14420	2200	37180	74400	3600	880	7200	752540	30200	3347720	919420	66140	2540	226740	2840	20560	4920	15240	16000	7100	243540	22800	214780	14560	78680	89940	42840	226460	120380	63420
Column1	PFI (days)	APRIL	BAFF/BLyS	CCL13/MCP-4	CCL15/MIP-1 delta	CCL19/MIP-3 beta	CCL2/MCP-1	CCL20/MIP-3 alpha	CCL21/6Ckine	CCL22/MDC	CCL23/MPIF-1	CCL24/Eotaxin-2	CCL27/CTACK	CCL8/MCP-2	CD27	CD40	CD40 Ligand	CXCL1/GRO alpha	CXCL16	CXCL6/GCP-2	CXCL8/IL-8	EMMPRIN	Fas	Fas Ligand	FGF basic	FLT-3 Ligand	Galectin-1	Galectin-9	ICAM-1	IGFBP-3	IGFBP-4	IL-1 alpha	IL-13	IL-15	IL-16	IL-18	IL-1ra	IL-21	IL-4	Leptin	MMP-1	MMP-10	MMP-12	MMP-13	MMP-2	MMP-3	MMP-7	MMP-8	MMP-9
NACT	30	10477	6111.48	40.8885	7432.21	423.818	687.147	279.992	490.967	330.525	1281.67	1582.13	276.253	210.26	26309.6	946.942	613.103	558.492	3728.73	1723.09	61.6684	11825.8	28620.2	16.491	6.92251	168.532	99138.7	26408.1	362350	357924	263.815	27.6613	786.061	12.4648	668.548	144.897	6863.31	45.8453	70.1236	1367.28	2178.86	14627.8	761.715	494.902	50668.8	5442.72	5334.78	3506.04	1538.46
NACT	30	3097.27	5911.73	22.7061	12736.1	177.551	1927.45	91.3274	1086.07	483.973	1501.7	815.868	240.085	73.5985	29509.1	1422.6	307.15	595.949	3984.9	545.039	261.362	16236.3	23730.4	15.9481	0.90535	386.289	92463.5	7547.96	228055	231136	2896.38	22.0917	598.083	24.4485	293.546	115.676	3021.63	45.8453	70.9148	1012.43	233.61	2546.28	1159.82	450.264	43899.3	7938.38	21006.7	846.153	135.059
PDS	197	2679.46	4145.86	16.9164	8032.3	104.346	323.172	305.121	210.582	385.626	1355.56	387.681	564.035	52.9261	31130.9	769.821	384.529	1041.49	3433.85	1248.51	170.384	13206.9	35371.6	12.1119	10.2588	173.396	97228.3	15062.8	369082	409287	542.647	26.5676	1020.33	16.241	376.128	122.326	2103.72	57.3452	67.7128	819.128	118.87	9503.45	1054.95	457.8	43522.5	9710.05	32723.3	513.475	486.602
NACT	166	4386.78	5225.4	17.5742	10130.5	329.415	360.853	471.198	309.439	445.052	1056.16	470.857	280.697	81.1039	21072.5	693.107	353.471	380.109	3847.66	414.238	90.5486	4747.59	17162.3	10.9977	0.90535	168.938	83511.6	14277.5	122026	272361	190.401	14.9782	724.811	9.92534	319.106	171.042	1782.53	37.5309	62.7055	2886.64	421.097	4456.94	761.715	356.251	43600.3	5464.96	57796.1	1229.22	1035.59
NACT	100	4222.12	4892.77	18.8779	13750.8	280.52	1816.33	216.686	639.954	538.198	1501.7	309.885	416.201	117.606	39504	1129.61	376.752	413.808	4034.09	423.453	247.061	22328.1	26945.2	27.0307	3.35669	211.767	100274	24909.4	520864	249449	1508.74	17.4153	1020.33	17.9922	582.466	77.7817	3839.16	54.0736	83.5807	1706.78	1213.43	76079.8	928.244	523.947	39978.4	15027	133036	2816.85	267.836
PDS	132	2753.75	4845.88	10.5944	8907.61	118.19	174.73	536.961	252.35	246.456	1132.03	322.351	610.196	69.1925	31241.1	718.103	407.908	209.668	3130.97	334.032	60.2786	10454.2	23582	28.6593	35.887	218.082	113541	13647	288651	411074	515.945	23.2272	905.124	22.9646	507.782	188.037	2290.94	45.8453	66.0728	3679.29	343.881	34575.2	14.9794	404.145	39179.8	3988.49	11530.6	450.945	392.404
PDS	919	9910.09	5652.35	50.9755	6676.42	462.542	1090.27	717.933	743.764	824.645	1281.67	1172.76	511.702	182.858	31453.7	865.991	447.024	25.4938	3024.87	473.781	150.265	6177.75	26016.6	15.9481	7.25801	250.928	81575.5	15433.9	1.47403e+06	313338	921.096	22.0917	846.124	12.9704	643.64	329.17	5618.01	45.8453	69.3263	1230.12	1606.51	214780	2303.64	419.698	39424.5	2737.52	13462.2	1931.67	1069.45
NACT	275	5957.24	5161.03	29.168	7833.89	269.12	4319.07	1653.78	2158.24	485.889	1501.7	677.75	398.931	275.187	23922.3	999.58	521.821	360.1	4409.36	585.011	455.101	21193.5	21596.4	10.9977	71.9501	214.927	116368	30200	359070	272754	1577.27	23.2272	963.165	16.241	781.001	45.3542	8168.24	50.7913	71.7001	4806.74	783.793	41545.5	1159.82	538.275	35608.6	7893.15	15484.7	1724.19	223.152
NACT	189	6189.4	4721.77	13.5592	8261.87	1753.67	306.141	87.8065	576.038	373.942	1752.88	261.335	274.349	47.9724	27451.2	801.272	265.001	884.354	4780	1067.33	37.7049	14088.1	29487.4	15.4042	3.35669	304.764	73605.6	12271.5	409717	500691	921.096	20.9438	598.083	13.4753	359.364	98.3014	1088.39	42.5312	84.9884	2172.6	469.88	6872.13	995.056	494.902	39904.3	22770.3	21391.5	1331.82	644.924
NACT	197	16634.6	6146.76	68.0346	6394.35	240.164	477.199	1003.5	356.925	257.967	1645.89	314.686	236.913	220.884	38712	1819.72	509.973	847.408	4780	2115.52	294.704	37180	23890.8	89.5494	53.3898	542.513	347918	30200	1.82478e+06	770643	336.493	40.1981	1076.7	19.9863	1459.47	274.443	15240	60.6068	82.8712	8790.25	587.416	15485.5	3041.43	688.821	32828.2	7696.65	87899.2	6196.01	1318.32
PDS	602	3107.52	2528.42	15.5879	6465.27	414.931	537.313	44.9326	244.937	322.29	1281.67	318.521	344.538	31.8672	17083.9	484.426	245.952	607.573	2686.8	1710.06	381.706	8706.99	14302	53.5815	73.973	248.597	113647	15794.7	142614	622012	426.561	22.0917	846.124	14.4831	409.478	102.427	1394.17	40.8685	77.7892	10800	1135.17	8214.06	1591.54	450.264	40536.5	10688.3	3396.34	4192.95	1021.1
PDS	131	2398.59	3170.81	19.6518	6850.63	134.224	301.969	15.2515	263.34	502.74	1617.71	2424.67	196.404	55.3446	17601.1	624.647	368.983	311.743	3440.7	737.681	36.7868	5160.82	14622.8	24.0545	10.9221	320.828	49921.3	8325.58	220451	267512	462.388	16.2064	598.083	14.4831	254.413	164.272	772.425	16.4609	71.6688	21596.2	354.455	3799.78	412.502	479.206	37097.6	13011.9	6282.72	253.996	301.58
NACT	27	5538.51	3420.42	15.981	11614.9	699.689	544.519	600.617	1840.16	371.811	1925.95	984.464	304.449	31.8672	16181	954.905	95.3086	568.052	4139.11	1310.72	664.413	18856	22756	8.72614	4.55631	205.585	84737.9	19790.7	356821	372709	587.047	22.0917	846.124	11.1976	763.607	55.0265	2236.51	42.5312	81.4992	3283.63	746.423	4445.76	870.127	578.844	46374.7	12120.6	6690.01	8718.18	593.439
NACT	375	16060.5	5593.03	44.1509	7160.48	236.628	1294.66	970.017	1765.42	275.491	1574.02	319.958	309.915	179.64	32340.7	3142.75	423.532	151.245	4780	235.619	290.227	26936.8	27661.9	29.7476	5.57473	431.027	101019	15124.3	335059	429078	1285.25	26.5676	1020.33	19.7374	604.342	115.676	6436.07	50.7913	81.4402	15043.1	4166.38	214780	1404.21	552.482	35899.1	7406.64	34365.4	2685.43	532.912
PDS	90	8561.4	6597.67	14.2406	11465.6	356.53	311.878	726.541	1120.62	256.115	1207.18	278.934	314.684	224.636	32567.5	900.058	392.314	559.866	4743.05	893.539	52.8838	9959.84	27452.6	17.5748	0.90535	222.805	83421.1	28006.4	589687	414247	1319.72	18.6068	905.124	28.8822	372.265	203.415	3842.66	47.4972	49.7328	2314.45	393.102	2568.07	761.715	388.395	40275.5	3666.4	7059.79	1625.85	431.336
NACT	19	8102.27	4608.37	17.2458	10253.6	183.025	271.7	73.9277	239.329	303.686	1355.56	980.01	418.644	64.6897	31258.1	1301.49	299.463	368.229	4260.37	505.085	44.595	11805.3	19606.4	13.2162	11.5845	272.582	91988.9	17157	459405	335667	1354.16	16.2064	846.124	14.9861	281.679	99.9508	2170.95	37.5309	70.1236	13089.8	122.574	3799.78	928.244	435.068	38929.8	7357.54	39304.1	752.063	294.816
NACT	92	2074.73	2711.2	13.2163	8098.09	272.561	588.652	115.008	291.973	368.459	1574.02	572.854	316.718	34.7167	31372.8	911.963	307.15	545.988	3644.99	1351.37	569.38	17770.7	21692.5	38.8249	157.916	213.348	135068	19854.7	311739	471257	1491.6	26.5676	905.124	22.4692	661.078	154.989	1923.44	39.2018	77.0456	2967.64	2640.83	6528.08	1438.4	509.491	40798.5	12886.8	32932	5288.87	758.061
PDS	474	4637.7	5976.97	23.6461	6535.92	273.356	254.956	167.792	270.586	289.88	1574.02	568.309	193.862	52.9261	20141.7	812.299	268.819	25.4938	2071.67	1131.39	123.404	10347.9	21508.7	50.6957	7.76035	154.653	89914.7	14255.3	411420	531366	300.234	23.7906	724.811	12.9704	674.148	72.0696	2527.86	37.5309	71.7001	4716.21	683.374	88182.1	2303.64	457.8	41017.5	9505.57	33842.7	4070.63	321.913
PDS	617	4217.4	4520.52	11.8298	9696.4	476.17	436.653	298.464	297.245	255.495	1574.02	395.178	417.873	62.3985	40941.3	1263.22	372.867	2096.84	4426.85	1006.68	131.529	12512.1	22582.3	15.6762	7.59302	243.929	76498.1	16859.1	355322	399498	2189.64	18.6068	846.124	10.9436	303.401	219.733	887.971	42.5312	81.4402	7262.63	230.017	34768.4	761.715	538.275	45379.1	18329.2	10108	1667.04	285.809
NACT	283	3300.64	5491.95	35.4013	7432.21	158.21	228.626	429.977	284.899	277.228	1355.56	558.302	349.001	82.1567	43121.4	1386.5	423.532	3953.57	1461.29	1153.02	141.661	10387	21339.2	107.25	149.061	465.132	112642	13366.6	283887	393954	604.773	19.7826	786.061	10.4349	1182.22	125.658	1703.61	44.19	67.7128	4856.04	932.482	5571.43	1054.95	419.698	40424.5	5490.93	33594.7	1090.99	495.846
PDS	0	10518	2942.65	42.3119	6815.91	403.537	2667.53	1570	370.17	289.694	2068.8	711.927	308.072	110.077	20732.8	2559.5	617.088	1575.99	4780	7004.32	2200	36486.4	18161.4	159.959	531.416	376.551	193775	30200	716320	576987	2543.9	54.81	1187.29	43.5065	3936.62	322.06	15240	60.6068	100.883	2518.82	5438.74	14170.7	2445.37	785.561	37115.4	19503.5	145578	120380	52279.7
NACT	392	6389.63	4825.5	17.5742	5594.1	677.066	150.127	1705.61	298.996	454.938	1574.02	1003.61	216.794	82.1567	22994.5	644.831	388.421	471.341	4780	886.182	387.292	9452.05	13898.5	39.6602	156.647	404.596	129620	16434.6	956185	581186	3547.06	26.5676	662.217	19.9863	940.548	159.204	3882.89	41.7003	73.2537	10926.9	3661.26	55169.8	7358.74	523.947	37056.1	13269.4	16693.2	18652.1	1877.36
NACT	339	9021.93	4003.95	14.5793	7364.59	211.683	1106.61	96.462	626.655	137.496	1717.32	1324.68	262.8	200.231	36617.8	956.498	486.317	815.362	4278.66	1241.3	140.069	11110.9	18904.7	80.3712	15.8723	341.941	130538	30200	485840	563894	604.773	19.1966	786.061	28.6366	1329.32	179.527	9826.38	41.7003	78.5282	5626.21	3037.81	95333.4	1882.02	566.572	39363.3	8126.76	4595.59	6883.67	387.836
PDS	1245	5883.67	2688.51	17.2458	18353.2	92.7349	1035.97	180.399	152.662	340.881	1132.03	458.399	326.197	28.9289	17611.4	1233.97	261.185	957.879	4780	1103.44	503.323	18962.6	11370.9	21.3555	363.568	229.477	137073	19194	255623	119674	318.382	2.61317	724.811	15.9903	566.818	104.079	1986.82	16.4609	74.0223	4309.97	734.515	8529.03	928.244	442.687	36144.1	11094.6	1831.92	3174.71	433.631
NACT	35	4916.95	3702.62	31.9993	5962.72	307.783	910.657	135.542	305.969	585.898	1790.91	825.254	397.713	72.5056	17908.6	679.07	439.187	859.199	2998.93	1084.49	598.893	13439.7	12680.3	15.1318	246.81	251.187	132617	30200	379817	862536	1884.35	22.0917	1757.12	13.4753	1079.11	58.2617	6589.34	16.4609	78.3171	835.743	1824.25	110091	3709.3	546.368	40089.6	7572.08	20040.6	10240.4	694.289
NACT	20	10454.7	5390.57	7.63394	8294.51	438.696	1195.15	159.627	434.722	258.54	1510.74	592.827	248.846	66.1949	28387.6	1500.52	392.314	376.189	4643.06	1026.44	132.038	21156	36802.4	19.0519	23.0113	221.886	89166.2	21869.7	330094	491382	851.196	22.1214	804.032	12.3127	388.371	55.0265	1323.74	50.9911	62.6908	10023.3	447.262	14689.8	570.341	479.206	48121.7	6618.2	8716.14	1944.35	357.741
PDS	831	5254.72	6509.7	11.7488	6954.43	274.549	419.264	268.677	350.254	316.058	1287.03	311.326	338.523	51.8816	25299.8	1111.37	314.847	1019.93	4780	1846.9	382.815	15314.5	30596.5	31.5114	29.6498	249.498	147377	30200	166451	479568	816.17	35.0862	1211.23	21.8652	1365.64	191.447	2996.88	57.596	67.2863	6474.67	977.873	2090.54	570.341	399.31	40911	2070.42	39767.2	15961.5	8448.6
NACT	8	3639.11	3654.48	7.85989	7432.21	220.812	207.242	151.707	226.068	185.506	1355.56	179.27	327.06	36.1032	44383.7	1212.06	95.3086	630.282	4604.57	274.764	284.771	33865.4	33911.9	15.7757	8.76213	239.252	101068	13908.9	263755	76595.3	551.537	25.8208	966.101	18.7418	398.599	87.6083	1326.96	47.6971	75.5439	4771.02	301.428	14158.4	1206.64	480.173	38601.8	18872.3	172806	2136.12	479.377
NACT	543	5503.25	3919.09	18.565	5668.53	1094.49	303.828	519.246	593.977	323.838	1858.76	474.082	341.114	66.1949	36983.8	969.856	439.187	116.524	2745.44	454.429	158.707	29253	20128.6	31.7666	0.90535	206.016	128138	15124.3	269988	296175	372.613	24.6043	966.101	9.89217	603.955	128.994	8594.74	51.8155	69.939	729.389	1384.16	214780	870.127	672.642	34847.7	15186.6	75077.9	1458.34	452.557
NACT	135	5183.15	4741.96	17.9016	6641.39	74.5152	293.993	181.709	346.905	350.204	902.015	146.546	160.004	74.0808	27961.3	998.607	345.728	438.338	4046.69	359.718	373.273	13142.9	39192.1	94.6286	13.4017	202.256	81217.6	28099.9	290085	7370.59	245.54	20.8519	702.432	11.1094	481.28	109.871	1321.13	42.7674	51.727	250.556	240.789	2177.07	928.244	253.248	43386.5	3016.48	5453.14	2626.15	314.121
PDS	452	4848.68	2858.25	18.8779	7023.34	160.83	328.954	425.946	593.977	341.206	1281.67	663.787	331.593	50.6327	24470	709.007	253.563	548.788	4780	1837.07	188.459	10783.6	21299.5	15.1392	10.5906	205.432	70423.4	11614.7	346350	459163	480.264	27.0223	770.576	32.0677	298.149	85.9676	2106.77	54.2909	64.4043	2201.91	1785.05	14331.1	482.415	419.698	42594.8	8762.51	87552.5	1978.9	408.743
PDS	165	7781.63	3543.49	71.5717	7160.48	411.504	1039.42	1570	1214.54	360.37	2058.61	294.459	245.601	146.222	40893.3	1508	357.346	2182.13	4780	752.269	1314.98	25630.8	22430.4	35.1345	4.72659	388.708	95820	23606.4	471876	791670	1354.16	36.1967	1151.32	44.2965	844.674	102.427	11591.4	52.6403	84.5994	4040.87	698.734	12470.7	1295.5	710.343	34870.7	11203.7	108319	1571.85	903.212
NACT	83	2727.35	5137.53	29.4695	6394.35	369.563	984.167	198.318	872.604	185.785	979.52	675.611	275.567	121.632	38404.3	1409.15	400.697	855.38	2746.08	2434.28	254.429	13456.1	29654.2	50.3731	5.49402	254.808	89204.8	17422.3	381081	539398	423.441	23.3716	966.101	9.27771	929.361	111.325	2953.15	49.3434	66.0728	4759.41	1781.24	6281.04	482.415	404.145	41185.5	5722.47	15847.2	7213.04	1360.89
NACT	207	14547.3	5211.49	53.1709	5816.31	1078.61	1586.31	829.752	2451.67	413.659	2138.09	395.247	299.797	92.1959	26505.7	1157.56	367.103	799.684	4780	498.558	387.246	18077.7	27749.7	26.2843	4.98391	344.961	103010	25406.6	422466	526334	2401.09	28.2098	902.235	23.5488	652.984	181.882	4789.39	49.3434	81.4402	3627.54	2220.1	214780	1054.95	509.491	49218.6	9894.55	29333.7	4186.04	318.964
NACT	221	5436.68	4907.93	23.5473	5999.11	249.603	269.257	236.809	386.446	215.266	1510.74	1204.73	344.158	38.872	15529.3	516.917	375.493	787.976	3308.89	1064.51	306.979	7544.6	25264.7	49.5022	20.381	192.622	133310	30006.3	353571	415386	404.747	23.9901	902.235	14.0952	968.108	113.336	1864.62	49.3434	71.6688	2659.46	537.879	3455.5	570.341	461.891	41298	8678.93	4711.56	7413.9	1128.35
NACT	30	4318.49	5031.86	15.9217	9633.96	128.008	2088.39	440.882	1301.46	312.492	1281.67	628.014	259.423	147.106	28773.6	1389.24	535.923	536.254	4780	624.144	1158.36	30549.6	35997.4	24.8382	8.7638	359.277	91744.1	20567.2	303865	543800	645.635	32.8369	966.101	34.7624	627.432	250.981	4543.16	60.9063	80.7186	5991.39	528.413	46624.2	1404.21	472.753	42572.5	5761.96	25386.4	13392.4	552.695
PDS	403	4484.79	2657.63	16.5859	6465.27	210.901	753.775	76.9307	348.58	191.297	1501.7	278.447	208.222	25.886	15448.8	809.147	439.187	273.973	1795.3	501.882	99.5509	10297.8	31410.3	3.7037	3.95832	243.929	44960.8	10285.6	207494	268406	462.388	22.0917	963.165	9.92534	394.755	76.1481	2724.36	45.8453	75.5439	16256.9	1337.85	3291.27	1250.54	494.902	43496.5	8631.04	1831.92	3771.04	896.134
NACT	63	9750.9	5332.72	31.268	11345.9	499.417	517.451	279.992	794.416	165.684	1645.89	381.579	359.207	135.765	39123.9	1539.63	482.381	895.794	3069.09	4750.61	378.991	4794.61	29312.2	15.9481	5.23609	277.2	64960.6	19836.4	397520	588965	480.264	24.3512	724.811	11.9585	579.964	179.527	2368.41	49.1458	74.0223	3402.33	370.288	181943	1054.95	442.687	44382.9	3667.25	3511.31	4675.08	696.645
NACT	280	6163.72	3711.39	36.1309	6535.92	203.084	208.438	163.58	582.027	561.728	1501.7	507.159	610.732	45.4303	28948.3	750.989	396.21	338.957	3057.89	309.116	80.5474	8012.44	23850.7	21.895	20.3061	245.486	71308.6	15001.5	285203	426272	587.047	22.0917	786.061	12.4648	330.188	202.559	1123.23	49.1458	69.3263	9435.7	4489.69	3511.93	1054.95	356.251	42345.5	4137.43	36467.1	985.823	308.35
[truncated: 64 more columns]
